# Supplementary material for: Short-time fractal analysis of biological autoluminescence
Source: PLoS One. 2019 Jul 26;14(7):e0214427. doi: 10.1371/journal.pone.0214427 (PMC6660117; doi:10.1371/journal.pone.0214427)
Supplement: S1 Data — (ZIP) [file pone.0214427.s001.zip]

Archive with 31 entries (31 files):
- data/model_mungs_bin_200us_01.dat
- data/model_mungs_bin_500us_02.dat
- data/model_mungs_bin_500us_01.dat
- data/model_mungs_bin_200us_05.dat
- data/2016_10_20_R2256_noise_bin_200us_04.csv
- data/2016_10_20_R2256_noise_bin_500us_05.csv
- data/2016_10_20_R2256_mungs_bin_200us_02.csv
- data/2016_10_20_R2256_noise_bin_500us_03.csv
- data/model_mungs_bin_200us_04.dat
- data/model_mungs_bin_200us_02.dat
- data/model_mungs_bin_500us_05.dat
- data/model_mungs_bin_500us_03.dat
- data/2016_10_20_R2256_mungs_bin_200us_03.csv
- data/2016_10_20_R2256_mungs_bin_500us_02.csv
- data/2016_10_20_R2256_noise_bin_200us_05.csv
- data/model_mungs_bin_500us_04.dat
- data/2016_10_20_R2256_noise_bin_200us_02.csv
- data/2016_10_20_R2256_noise_bin_500us_02.csv
- data/2016_10_20_R2256_noise_bin_200us_01.csv
- data/2016_10_20_R2256_noise_bin_500us_01.csv
- data/2016_10_20_R2256_mungs_bin_500us_04.csv
- data/model_mungs_bin_200us_03.dat
- data/2016_10_20_R2256_noise_bin_200us_03.csv
- data/2016_10_20_R2256_mungs_bin_500us_01.csv
- data/2016_10_20_R2256_mungs_bin_200us_04.csv
- data/2016_10_20_R2256_mungs_bin_500us_03.csv
- data/2016_10_20_R2256_mungs_bin_200us_01.csv
- data/2016_10_20_R2256_mungs_bin_500us_05.csv
- data/2016_10_20_R2256_noise_bin_500us_04.csv
- data/2016_10_20_R2256_mungs_bin_200us_05.csv
- README.txt
