# Supplementary material for: Short-time fractal analysis of biological autoluminescence
Source: PLoS One. 2019 Jul 26;14(7):e0214427. doi: 10.1371/journal.pone.0214427 (PMC6660117; doi:10.1371/journal.pone.0214427)
Supplement: S1 Data — (ZIP) [file pone.0214427.s001.zip › data/2016_10_20_R2256_noise_bin_500us_03.csv]

0.00000	0.00000
0.00050	0.00000
0.00100	0.00000
0.00150	0.00000
0.00200	0.00000
0.00250	0.00000
0.00300	0.00000
0.00350	0.00000
0.00400	0.00000
0.00450	0.00000
0.00500	0.00000
0.00550	0.00000
0.00600	0.00000
0.00650	0.00000
0.00700	0.00000
0.00750	0.00000
0.00800	0.00000
0.00850	0.00000
0.00900	0.00000
0.00950	0.00000
0.01000	0.00000
0.01050	0.00000
0.01100	0.00000
0.01150	0.00000
0.01200	0.00000
0.01250	0.00000
0.01300	0.00000
0.01350	0.00000
0.01400	0.00000
0.01450	0.00000
0.01500	0.00000
0.01550	0.00000
0.01600	0.00000
0.01650	0.00000
0.01700	0.00000
0.01750	0.00000
0.01800	0.00000
0.01850	0.00000
0.01900	0.00000
0.01950	0.00000
0.02000	0.00000
0.02050	0.00000
0.02100	0.00000
0.02150	0.00000
0.02200	0.00000
0.02250	0.00000
0.02300	0.00000
0.02350	0.00000
0.02400	0.00000
0.02450	0.00000
0.02500	0.00000
0.02550	0.00000
0.02600	0.00000
0.02650	0.00000
0.02700	0.00000
0.02750	0.00000
0.02800	0.00000
0.02850	0.00000
0.02900	0.00000
0.02950	0.00000
0.03000	0.00000
0.03050	0.00000
0.03100	0.00000
0.03150	0.00000
0.03200	0.00000
0.03250	0.00000
0.03300	0.00000
0.03350	0.00000
0.03400	0.00000
0.03450	0.00000
0.03500	0.00000
0.03550	0.00000
0.03600	0.00000
0.03650	0.00000
0.03700	0.00000
0.03750	0.00000
0.03800	0.00000
0.03850	0.00000
0.03900	0.00000
0.03950	0.00000
0.04000	0.00000
0.04050	0.00000
0.04100	0.00000
0.04150	0.00000
0.04200	0.00000
0.04250	0.00000
0.04300	0.00000
0.04350	0.00000
0.04400	0.00000
0.04450	0.00000
0.04500	0.00000
0.04550	0.00000
0.04600	0.00000
0.04650	0.00000
0.04700	0.00000
0.04750	0.00000
0.04800	0.00000
0.04850	0.00000
0.04900	0.00000
0.04950	0.00000
0.05000	0.00000
0.05050	0.00000
0.05100	0.00000
0.05150	0.00000
0.05200	0.00000
0.05250	0.00000
0.05300	0.00000
0.05350	0.00000
0.05400	0.00000
0.05450	0.00000
0.05500	0.00000
0.05550	0.00000
0.05600	0.00000
0.05650	0.00000
0.05700	0.00000
0.05750	0.00000
0.05800	0.00000
0.05850	0.00000
0.05900	0.00000
0.05950	0.00000
0.06000	0.00000
0.06050	0.00000
0.06100	0.00000
0.06150	1.00000
0.06200	0.00000
0.06250	0.00000
0.06300	0.00000
0.06350	0.00000
0.06400	0.00000
0.06450	0.00000
0.06500	0.00000
0.06550	0.00000
0.06600	0.00000
0.06650	0.00000
0.06700	0.00000
0.06750	0.00000
0.06800	0.00000
0.06850	0.00000
0.06900	0.00000
0.06950	0.00000
0.07000	0.00000
0.07050	0.00000
0.07100	0.00000
0.07150	0.00000
0.07200	0.00000
0.07250	0.00000
0.07300	0.00000
0.07350	0.00000
0.07400	0.00000
0.07450	0.00000
0.07500	0.00000
0.07550	0.00000
0.07600	0.00000
0.07650	0.00000
0.07700	0.00000
0.07750	0.00000
0.07800	0.00000
0.07850	0.00000
0.07900	0.00000
0.07950	0.00000
0.08000	0.00000
0.08050	0.00000
0.08100	0.00000
0.08150	0.00000
0.08200	0.00000
0.08250	0.00000
0.08300	0.00000
0.08350	0.00000
0.08400	0.00000
0.08450	0.00000
0.08500	0.00000
0.08550	0.00000
0.08600	0.00000
0.08650	0.00000
0.08700	0.00000
0.08750	0.00000
0.08800	0.00000
0.08850	0.00000
0.08900	0.00000
0.08950	0.00000
0.09000	0.00000
0.09050	0.00000
0.09100	0.00000
0.09150	0.00000
0.09200	0.00000
0.09250	0.00000
0.09300	0.00000
0.09350	0.00000
0.09400	0.00000
0.09450	0.00000
0.09500	0.00000
0.09550	0.00000
0.09600	0.00000
0.09650	0.00000
0.09700	0.00000
0.09750	0.00000
0.09800	0.00000
0.09850	1.00000
0.09900	0.00000
0.09950	0.00000
0.10000	0.00000
0.10050	0.00000
0.10100	0.00000
0.10150	0.00000
0.10200	0.00000
0.10250	0.00000
0.10300	0.00000
0.10350	0.00000
0.10400	0.00000
0.10450	0.00000
0.10500	0.00000
0.10550	0.00000
0.10600	0.00000
0.10650	0.00000
0.10700	0.00000
0.10750	0.00000
0.10800	0.00000
0.10850	0.00000
0.10900	0.00000
0.10950	0.00000
0.11000	0.00000
0.11050	0.00000
0.11100	0.00000
0.11150	0.00000
0.11200	0.00000
0.11250	0.00000
0.11300	0.00000
0.11350	0.00000
0.11400	0.00000
0.11450	0.00000
0.11500	0.00000
0.11550	0.00000
0.11600	0.00000
0.11650	0.00000
0.11700	0.00000
0.11750	0.00000
0.11800	0.00000
0.11850	0.00000
0.11900	0.00000
0.11950	0.00000
0.12000	0.00000
0.12050	0.00000
0.12100	0.00000
0.12150	0.00000
0.12200	0.00000
0.12250	0.00000
0.12300	0.00000
0.12350	0.00000
0.12400	0.00000
0.12450	0.00000
0.12500	0.00000
0.12550	1.00000
0.12600	0.00000
0.12650	0.00000
0.12700	0.00000
0.12750	0.00000
0.12800	0.00000
0.12850	0.00000
0.12900	0.00000
0.12950	0.00000
0.13000	0.00000
0.13050	0.00000
0.13100	0.00000
0.13150	1.00000
0.13200	0.00000
0.13250	0.00000
0.13300	0.00000
0.13350	0.00000
0.13400	0.00000
0.13450	0.00000
0.13500	0.00000
0.13550	0.00000
0.13600	0.00000
0.13650	0.00000
0.13700	0.00000
0.13750	0.00000
0.13800	0.00000
0.13850	0.00000
0.13900	0.00000
0.13950	0.00000
0.14000	0.00000
0.14050	0.00000
0.14100	0.00000
0.14150	0.00000
0.14200	0.00000
0.14250	0.00000
0.14300	0.00000
0.14350	0.00000
0.14400	0.00000
0.14450	0.00000
0.14500	0.00000
0.14550	0.00000
0.14600	0.00000
0.14650	0.00000
0.14700	0.00000
0.14750	0.00000
0.14800	0.00000
0.14850	0.00000
0.14900	0.00000
0.14950	0.00000
0.15000	0.00000
0.15050	0.00000
0.15100	0.00000
0.15150	0.00000
0.15200	0.00000
0.15250	0.00000
0.15300	0.00000
0.15350	0.00000
0.15400	0.00000
0.15450	0.00000
0.15500	0.00000
0.15550	0.00000
0.15600	1.00000
0.15650	0.00000
0.15700	0.00000
0.15750	0.00000
0.15800	0.00000
0.15850	0.00000
0.15900	0.00000
0.15950	0.00000
0.16000	0.00000
0.16050	0.00000
0.16100	0.00000
0.16150	0.00000
0.16200	0.00000
0.16250	0.00000
0.16300	0.00000
0.16350	0.00000
0.16400	0.00000
0.16450	0.00000
0.16500	0.00000
0.16550	0.00000
0.16600	0.00000
0.16650	0.00000
0.16700	0.00000
0.16750	0.00000
0.16800	0.00000
0.16850	0.00000
0.16900	0.00000
0.16950	0.00000
0.17000	0.00000
0.17050	0.00000
0.17100	0.00000
0.17150	0.00000
0.17200	0.00000
0.17250	0.00000
0.17300	0.00000
0.17350	1.00000
0.17400	0.00000
0.17450	0.00000
0.17500	0.00000
0.17550	0.00000
0.17600	0.00000
0.17650	0.00000
0.17700	0.00000
0.17750	0.00000
0.17800	0.00000
0.17850	0.00000
0.17900	0.00000
0.17950	0.00000
0.18000	0.00000
0.18050	0.00000
0.18100	0.00000
0.18150	0.00000
0.18200	0.00000
0.18250	0.00000
0.18300	0.00000
0.18350	0.00000
0.18400	0.00000
0.18450	0.00000
0.18500	0.00000
0.18550	0.00000
0.18600	0.00000
0.18650	0.00000
0.18700	0.00000
0.18750	0.00000
0.18800	0.00000
0.18850	0.00000
0.18900	0.00000
0.18950	0.00000
0.19000	0.00000
0.19050	0.00000
0.19100	0.00000
0.19150	0.00000
0.19200	0.00000
0.19250	0.00000
0.19300	0.00000
0.19350	0.00000
0.19400	0.00000
0.19450	0.00000
0.19500	0.00000
0.19550	0.00000
0.19600	0.00000
0.19650	0.00000
0.19700	0.00000
0.19750	0.00000
0.19800	0.00000
0.19850	0.00000
0.19900	0.00000
0.19950	0.00000
0.20000	0.00000
0.20050	0.00000
0.20100	0.00000
0.20150	0.00000
0.20200	0.00000
0.20250	0.00000
0.20300	0.00000
0.20350	0.00000
0.20400	0.00000
0.20450	0.00000
0.20500	0.00000
0.20550	0.00000
0.20600	0.00000
0.20650	0.00000
0.20700	0.00000
0.20750	0.00000
0.20800	0.00000
0.20850	0.00000
0.20900	0.00000
0.20950	0.00000
0.21000	0.00000
0.21050	0.00000
0.21100	0.00000
0.21150	0.00000
0.21200	0.00000
0.21250	0.00000
0.21300	0.00000
0.21350	0.00000
0.21400	0.00000
0.21450	0.00000
0.21500	0.00000
0.21550	0.00000
0.21600	0.00000
0.21650	0.00000
0.21700	0.00000
0.21750	0.00000
0.21800	0.00000
0.21850	0.00000
0.21900	0.00000
0.21950	0.00000
0.22000	0.00000
0.22050	0.00000
0.22100	0.00000
0.22150	0.00000
0.22200	0.00000
0.22250	0.00000
0.22300	0.00000
0.22350	0.00000
0.22400	0.00000
0.22450	1.00000
0.22500	0.00000
0.22550	0.00000
0.22600	0.00000
0.22650	0.00000
0.22700	0.00000
0.22750	0.00000
0.22800	0.00000
0.22850	0.00000
0.22900	0.00000
0.22950	0.00000
0.23000	0.00000
0.23050	0.00000
0.23100	0.00000
0.23150	0.00000
0.23200	1.00000
0.23250	0.00000
0.23300	0.00000
0.23350	0.00000
0.23400	0.00000
0.23450	0.00000
0.23500	1.00000
0.23550	0.00000
0.23600	0.00000
0.23650	0.00000
0.23700	0.00000
0.23750	0.00000
0.23800	0.00000
0.23850	0.00000
0.23900	0.00000
0.23950	0.00000
0.24000	0.00000
0.24050	0.00000
0.24100	0.00000
0.24150	0.00000
0.24200	0.00000
0.24250	0.00000
0.24300	0.00000
0.24350	0.00000
0.24400	0.00000
0.24450	0.00000
0.24500	0.00000
0.24550	0.00000
0.24600	0.00000
0.24650	0.00000
0.24700	0.00000
0.24750	0.00000
0.24800	0.00000
0.24850	0.00000
0.24900	0.00000
0.24950	0.00000
0.25000	0.00000
0.25050	0.00000
0.25100	0.00000
0.25150	0.00000
0.25200	0.00000
0.25250	0.00000
0.25300	0.00000
0.25350	0.00000
0.25400	0.00000
0.25450	0.00000
0.25500	0.00000
0.25550	0.00000
0.25600	0.00000
0.25650	0.00000
0.25700	0.00000
0.25750	0.00000
0.25800	0.00000
0.25850	0.00000
0.25900	0.00000
0.25950	0.00000
0.26000	0.00000
0.26050	0.00000
0.26100	0.00000
0.26150	2.00000
0.26200	0.00000
0.26250	0.00000
0.26300	0.00000
0.26350	0.00000
0.26400	0.00000
0.26450	0.00000
0.26500	0.00000
0.26550	0.00000
0.26600	0.00000
0.26650	0.00000
0.26700	0.00000
0.26750	0.00000
0.26800	0.00000
0.26850	0.00000
0.26900	0.00000
0.26950	0.00000
0.27000	0.00000
0.27050	0.00000
0.27100	0.00000
0.27150	0.00000
0.27200	0.00000
0.27250	0.00000
0.27300	0.00000
0.27350	0.00000
0.27400	0.00000
0.27450	0.00000
0.27500	0.00000
0.27550	0.00000
0.27600	0.00000
0.27650	0.00000
0.27700	0.00000
0.27750	0.00000
0.27800	0.00000
0.27850	0.00000
0.27900	0.00000
0.27950	0.00000
0.28000	0.00000
0.28050	0.00000
0.28100	0.00000
0.28150	0.00000
0.28200	0.00000
0.28250	0.00000
0.28300	0.00000
0.28350	0.00000
0.28400	0.00000
0.28450	0.00000
0.28500	0.00000
0.28550	0.00000
0.28600	0.00000
0.28650	0.00000
0.28700	0.00000
0.28750	0.00000
0.28800	0.00000
0.28850	0.00000
0.28900	0.00000
0.28950	0.00000
0.29000	0.00000
0.29050	0.00000
0.29100	0.00000
0.29150	0.00000
0.29200	0.00000
0.29250	0.00000
0.29300	0.00000
0.29350	0.00000
0.29400	0.00000
0.29450	0.00000
0.29500	0.00000
0.29550	0.00000
0.29600	0.00000
0.29650	0.00000
0.29700	0.00000
0.29750	0.00000
0.29800	0.00000
0.29850	0.00000
0.29900	0.00000
0.29950	0.00000
0.30000	0.00000
0.30050	0.00000
0.30100	0.00000
0.30150	0.00000
0.30200	0.00000
0.30250	0.00000
0.30300	0.00000
0.30350	0.00000
0.30400	0.00000
0.30450	0.00000
0.30500	0.00000
0.30550	0.00000
0.30600	0.00000
0.30650	0.00000
0.30700	0.00000
0.30750	0.00000
0.30800	0.00000
0.30850	0.00000
0.30900	0.00000
0.30950	0.00000
0.31000	0.00000
0.31050	0.00000
0.31100	0.00000
0.31150	0.00000
0.31200	0.00000
0.31250	0.00000
0.31300	0.00000
0.31350	0.00000
0.31400	0.00000
0.31450	0.00000
0.31500	0.00000
0.31550	0.00000
0.31600	0.00000
0.31650	0.00000
0.31700	0.00000
0.31750	0.00000
0.31800	0.00000
0.31850	0.00000
0.31900	0.00000
0.31950	0.00000
0.32000	0.00000
0.32050	0.00000
0.32100	0.00000
0.32150	0.00000
0.32200	0.00000
0.32250	0.00000
0.32300	0.00000
0.32350	0.00000
0.32400	0.00000
0.32450	0.00000
0.32500	0.00000
0.32550	0.00000
0.32600	0.00000
0.32650	0.00000
0.32700	0.00000
0.32750	0.00000
0.32800	0.00000
0.32850	0.00000
0.32900	0.00000
0.32950	0.00000
0.33000	0.00000
0.33050	0.00000
0.33100	0.00000
0.33150	0.00000
0.33200	0.00000
0.33250	0.00000
0.33300	0.00000
0.33350	0.00000
0.33400	0.00000
0.33450	0.00000
0.33500	0.00000
0.33550	0.00000
0.33600	0.00000
0.33650	1.00000
0.33700	0.00000
0.33750	0.00000
0.33800	0.00000
0.33850	0.00000
0.33900	0.00000
0.33950	0.00000
0.34000	0.00000
0.34050	0.00000
0.34100	0.00000
0.34150	0.00000
0.34200	0.00000
0.34250	0.00000
0.34300	0.00000
0.34350	0.00000
0.34400	0.00000
0.34450	0.00000
0.34500	0.00000
0.34550	0.00000
0.34600	0.00000
0.34650	0.00000
0.34700	0.00000
0.34750	0.00000
0.34800	0.00000
0.34850	0.00000
0.34900	0.00000
0.34950	0.00000
0.35000	0.00000
0.35050	0.00000
0.35100	0.00000
0.35150	0.00000
0.35200	0.00000
0.35250	0.00000
0.35300	0.00000
0.35350	0.00000
0.35400	0.00000
0.35450	0.00000
0.35500	0.00000
0.35550	0.00000
0.35600	0.00000
0.35650	0.00000
0.35700	0.00000
0.35750	0.00000
0.35800	0.00000
0.35850	0.00000
0.35900	0.00000
0.35950	0.00000
0.36000	0.00000
0.36050	0.00000
0.36100	0.00000
0.36150	0.00000
0.36200	0.00000
0.36250	0.00000
0.36300	0.00000
0.36350	0.00000
0.36400	0.00000
0.36450	0.00000
0.36500	0.00000
0.36550	0.00000
0.36600	0.00000
0.36650	0.00000
0.36700	0.00000
0.36750	0.00000
0.36800	0.00000
0.36850	0.00000
0.36900	0.00000
0.36950	0.00000
0.37000	0.00000
0.37050	0.00000
0.37100	0.00000
0.37150	0.00000
0.37200	0.00000
0.37250	0.00000
0.37300	0.00000
0.37350	0.00000
0.37400	0.00000
0.37450	0.00000
0.37500	0.00000
0.37550	0.00000
0.37600	0.00000
0.37650	0.00000
0.37700	0.00000
0.37750	0.00000
0.37800	0.00000
0.37850	0.00000
0.37900	0.00000
0.37950	0.00000
0.38000	0.00000
0.38050	0.00000
0.38100	0.00000
0.38150	0.00000
0.38200	0.00000
0.38250	0.00000
0.38300	0.00000
0.38350	0.00000
0.38400	0.00000
0.38450	0.00000
0.38500	0.00000
0.38550	0.00000
0.38600	0.00000
0.38650	0.00000
0.38700	0.00000
0.38750	0.00000
0.38800	0.00000
0.38850	0.00000
0.38900	0.00000
0.38950	0.00000
0.39000	0.00000
0.39050	0.00000
0.39100	0.00000
0.39150	0.00000
0.39200	0.00000
0.39250	0.00000
0.39300	0.00000
0.39350	0.00000
0.39400	0.00000
0.39450	0.00000
0.39500	0.00000
0.39550	0.00000
0.39600	0.00000
0.39650	0.00000
0.39700	0.00000
0.39750	0.00000
0.39800	0.00000
0.39850	0.00000
0.39900	0.00000
0.39950	0.00000
0.40000	0.00000
0.40050	0.00000
0.40100	0.00000
0.40150	0.00000
0.40200	0.00000
0.40250	0.00000
0.40300	0.00000
0.40350	0.00000
0.40400	0.00000
0.40450	0.00000
0.40500	0.00000
0.40550	0.00000
0.40600	0.00000
0.40650	0.00000
0.40700	0.00000
0.40750	0.00000
0.40800	0.00000
0.40850	0.00000
0.40900	0.00000
0.40950	0.00000
0.41000	0.00000
0.41050	0.00000
0.41100	0.00000
0.41150	0.00000
0.41200	0.00000
0.41250	0.00000
0.41300	0.00000
0.41350	0.00000
0.41400	0.00000
0.41450	0.00000
0.41500	0.00000
0.41550	0.00000
0.41600	0.00000
0.41650	0.00000
0.41700	0.00000
0.41750	0.00000
0.41800	0.00000
0.41850	0.00000
0.41900	0.00000
0.41950	0.00000
0.42000	0.00000
0.42050	0.00000
0.42100	0.00000
0.42150	0.00000
0.42200	0.00000
0.42250	0.00000
0.42300	0.00000
0.42350	0.00000
0.42400	0.00000
0.42450	0.00000
0.42500	0.00000
0.42550	0.00000
0.42600	0.00000
0.42650	0.00000
0.42700	0.00000
0.42750	0.00000
0.42800	0.00000
0.42850	0.00000
0.42900	1.00000
0.42950	0.00000
0.43000	0.00000
0.43050	0.00000
0.43100	0.00000
0.43150	0.00000
0.43200	0.00000
0.43250	0.00000
0.43300	0.00000
0.43350	0.00000
0.43400	0.00000
0.43450	0.00000
0.43500	0.00000
0.43550	0.00000
0.43600	0.00000
0.43650	0.00000
0.43700	0.00000
0.43750	0.00000
0.43800	0.00000
0.43850	0.00000
0.43900	0.00000
0.43950	0.00000
0.44000	0.00000
0.44050	0.00000
0.44100	0.00000
0.44150	0.00000
0.44200	0.00000
0.44250	0.00000
0.44300	0.00000
0.44350	0.00000
0.44400	0.00000
0.44450	0.00000
0.44500	0.00000
0.44550	0.00000
0.44600	0.00000
0.44650	0.00000
0.44700	0.00000
0.44750	0.00000
0.44800	0.00000
0.44850	0.00000
0.44900	0.00000
0.44950	0.00000
0.45000	0.00000
0.45050	0.00000
0.45100	0.00000
0.45150	0.00000
0.45200	0.00000
0.45250	0.00000
0.45300	0.00000
0.45350	0.00000
0.45400	0.00000
0.45450	0.00000
0.45500	0.00000
0.45550	0.00000
0.45600	0.00000
0.45650	0.00000
0.45700	0.00000
0.45750	0.00000
0.45800	0.00000
0.45850	0.00000
0.45900	0.00000
0.45950	0.00000
0.46000	0.00000
0.46050	0.00000
0.46100	0.00000
0.46150	0.00000
0.46200	0.00000
0.46250	0.00000
0.46300	0.00000
0.46350	0.00000
0.46400	0.00000
0.46450	0.00000
0.46500	0.00000
0.46550	0.00000
0.46600	0.00000
0.46650	0.00000
0.46700	0.00000
0.46750	0.00000
0.46800	0.00000
0.46850	0.00000
0.46900	0.00000
0.46950	0.00000
0.47000	0.00000
0.47050	0.00000
0.47100	0.00000
0.47150	0.00000
0.47200	0.00000
0.47250	0.00000
0.47300	0.00000
0.47350	0.00000
0.47400	0.00000
0.47450	0.00000
0.47500	0.00000
0.47550	0.00000
0.47600	0.00000
0.47650	0.00000
0.47700	0.00000
0.47750	0.00000
0.47800	0.00000
0.47850	0.00000
0.47900	0.00000
0.47950	0.00000
0.48000	0.00000
0.48050	0.00000
0.48100	0.00000
0.48150	0.00000
0.48200	0.00000
0.48250	0.00000
0.48300	0.00000
0.48350	0.00000
0.48400	0.00000
0.48450	0.00000
0.48500	0.00000
0.48550	0.00000
0.48600	0.00000
0.48650	0.00000
0.48700	0.00000
0.48750	0.00000
0.48800	0.00000
0.48850	0.00000
0.48900	0.00000
0.48950	0.00000
0.49000	0.00000
0.49050	0.00000
0.49100	0.00000
0.49150	0.00000
0.49200	0.00000
0.49250	0.00000
0.49300	0.00000
0.49350	0.00000
0.49400	0.00000
0.49450	0.00000
0.49500	0.00000
0.49550	0.00000
0.49600	0.00000
0.49650	0.00000
0.49700	0.00000
0.49750	0.00000
0.49800	0.00000
0.49850	0.00000
0.49900	0.00000
0.49950	0.00000
0.50000	0.00000
0.50050	0.00000
0.50100	0.00000
0.50150	0.00000
0.50200	0.00000
0.50250	0.00000
0.50300	0.00000
0.50350	0.00000
0.50400	0.00000
0.50450	0.00000
0.50500	0.00000
0.50550	0.00000
0.50600	0.00000
0.50650	0.00000
0.50700	0.00000
0.50750	0.00000
0.50800	0.00000
0.50850	0.00000
0.50900	0.00000
0.50950	0.00000
0.51000	0.00000
0.51050	0.00000
0.51100	0.00000
0.51150	0.00000
0.51200	0.00000
0.51250	0.00000
0.51300	0.00000
0.51350	0.00000
0.51400	0.00000
0.51450	0.00000
0.51500	0.00000
0.51550	0.00000
0.51600	0.00000
0.51650	0.00000
0.51700	0.00000
0.51750	0.00000
0.51800	0.00000
0.51850	0.00000
0.51900	0.00000
0.51950	0.00000
0.52000	0.00000
0.52050	0.00000
0.52100	0.00000
0.52150	0.00000
0.52200	0.00000
0.52250	0.00000
0.52300	0.00000
0.52350	0.00000
0.52400	0.00000
0.52450	0.00000
0.52500	0.00000
0.52550	0.00000
0.52600	0.00000
0.52650	0.00000
0.52700	0.00000
0.52750	0.00000
0.52800	0.00000
0.52850	0.00000
0.52900	0.00000
0.52950	0.00000
0.53000	0.00000
0.53050	0.00000
0.53100	0.00000
0.53150	0.00000
0.53200	0.00000
0.53250	0.00000
0.53300	0.00000
0.53350	0.00000
0.53400	0.00000
0.53450	0.00000
0.53500	0.00000
0.53550	0.00000
0.53600	0.00000
0.53650	0.00000
0.53700	0.00000
0.53750	0.00000
0.53800	0.00000
0.53850	0.00000
0.53900	0.00000
0.53950	0.00000
0.54000	0.00000
0.54050	0.00000
0.54100	0.00000
0.54150	0.00000
0.54200	0.00000
0.54250	0.00000
0.54300	0.00000
0.54350	0.00000
0.54400	0.00000
0.54450	0.00000
0.54500	0.00000
0.54550	0.00000
0.54600	0.00000
0.54650	0.00000
0.54700	0.00000
0.54750	0.00000
0.54800	0.00000
0.54850	0.00000
0.54900	0.00000
0.54950	0.00000
0.55000	0.00000
0.55050	0.00000
0.55100	0.00000
0.55150	0.00000
0.55200	0.00000
0.55250	0.00000
0.55300	0.00000
0.55350	0.00000
0.55400	0.00000
0.55450	0.00000
0.55500	0.00000
0.55550	0.00000
0.55600	0.00000
0.55650	0.00000
0.55700	0.00000
0.55750	0.00000
0.55800	0.00000
0.55850	0.00000
0.55900	0.00000
0.55950	0.00000
0.56000	0.00000
0.56050	0.00000
0.56100	0.00000
0.56150	0.00000
0.56200	0.00000
0.56250	0.00000
0.56300	0.00000
0.56350	0.00000
0.56400	0.00000
0.56450	0.00000
0.56500	0.00000
0.56550	0.00000
0.56600	0.00000
0.56650	0.00000
0.56700	0.00000
0.56750	0.00000
0.56800	0.00000
0.56850	0.00000
0.56900	0.00000
0.56950	0.00000
0.57000	0.00000
0.57050	0.00000
0.57100	0.00000
0.57150	0.00000
0.57200	0.00000
0.57250	0.00000
0.57300	0.00000
0.57350	0.00000
0.57400	0.00000
0.57450	0.00000
0.57500	0.00000
0.57550	0.00000
0.57600	0.00000
0.57650	0.00000
0.57700	0.00000
0.57750	0.00000
0.57800	0.00000
0.57850	0.00000
0.57900	0.00000
0.57950	0.00000
0.58000	0.00000
0.58050	0.00000
0.58100	0.00000
0.58150	0.00000
0.58200	0.00000
0.58250	0.00000
0.58300	0.00000
0.58350	0.00000
0.58400	0.00000
0.58450	0.00000
0.58500	0.00000
0.58550	0.00000
0.58600	0.00000
0.58650	0.00000
0.58700	0.00000
0.58750	0.00000
0.58800	0.00000
0.58850	0.00000
0.58900	0.00000
0.58950	0.00000
0.59000	0.00000
0.59050	0.00000
0.59100	0.00000
0.59150	0.00000
0.59200	0.00000
0.59250	0.00000
0.59300	0.00000
0.59350	0.00000
0.59400	0.00000
0.59450	0.00000
0.59500	0.00000
0.59550	0.00000
0.59600	0.00000
0.59650	0.00000
0.59700	0.00000
0.59750	0.00000
0.59800	0.00000
0.59850	0.00000
0.59900	0.00000
0.59950	0.00000
0.60000	0.00000
0.60050	0.00000
0.60100	0.00000
0.60150	0.00000
0.60200	0.00000
0.60250	0.00000
0.60300	0.00000
0.60350	0.00000
0.60400	0.00000
0.60450	0.00000
0.60500	0.00000
0.60550	0.00000
0.60600	0.00000
0.60650	0.00000
0.60700	0.00000
0.60750	0.00000
0.60800	0.00000
0.60850	0.00000
0.60900	0.00000
0.60950	0.00000
0.61000	0.00000
0.61050	0.00000
0.61100	0.00000
0.61150	0.00000
0.61200	0.00000
0.61250	0.00000
0.61300	0.00000
0.61350	0.00000
0.61400	0.00000
0.61450	0.00000
0.61500	0.00000
0.61550	0.00000
0.61600	0.00000
0.61650	0.00000
0.61700	0.00000
0.61750	0.00000
0.61800	0.00000
0.61850	0.00000
0.61900	0.00000
0.61950	0.00000
0.62000	0.00000
0.62050	0.00000
0.62100	0.00000
0.62150	0.00000
0.62200	0.00000
0.62250	0.00000
0.62300	0.00000
0.62350	0.00000
0.62400	0.00000
0.62450	0.00000
0.62500	0.00000
0.62550	0.00000
0.62600	0.00000
0.62650	0.00000
0.62700	3.00000
0.62750	0.00000
0.62800	0.00000
0.62850	0.00000
0.62900	0.00000
0.62950	0.00000
0.63000	0.00000
0.63050	0.00000
0.63100	0.00000
0.63150	0.00000
0.63200	0.00000
0.63250	0.00000
0.63300	0.00000
0.63350	0.00000
0.63400	0.00000
0.63450	0.00000
0.63500	0.00000
0.63550	0.00000
0.63600	0.00000
0.63650	0.00000
0.63700	0.00000
0.63750	0.00000
0.63800	0.00000
0.63850	0.00000
0.63900	0.00000
0.63950	0.00000
0.64000	0.00000
0.64050	0.00000
0.64100	0.00000
0.64150	0.00000
0.64200	0.00000
0.64250	0.00000
0.64300	0.00000
0.64350	0.00000
0.64400	0.00000
0.64450	0.00000
0.64500	0.00000
0.64550	0.00000
0.64600	0.00000
0.64650	0.00000
0.64700	0.00000
0.64750	0.00000
0.64800	0.00000
0.64850	0.00000
0.64900	0.00000
0.64950	0.00000
0.65000	0.00000
0.65050	0.00000
0.65100	0.00000
0.65150	0.00000
0.65200	0.00000
0.65250	0.00000
0.65300	0.00000
0.65350	0.00000
0.65400	0.00000
0.65450	0.00000
0.65500	0.00000
0.65550	0.00000
0.65600	0.00000
0.65650	0.00000
0.65700	0.00000
0.65750	0.00000
0.65800	0.00000
0.65850	0.00000
0.65900	0.00000
0.65950	0.00000
0.66000	0.00000
0.66050	0.00000
0.66100	0.00000
0.66150	0.00000
0.66200	0.00000
0.66250	0.00000
0.66300	0.00000
0.66350	0.00000
0.66400	0.00000
0.66450	0.00000
0.66500	0.00000
0.66550	0.00000
0.66600	0.00000
0.66650	0.00000
0.66700	0.00000
0.66750	0.00000
0.66800	0.00000
0.66850	0.00000
0.66900	0.00000
0.66950	0.00000
0.67000	0.00000
0.67050	0.00000
0.67100	0.00000
0.67150	0.00000
0.67200	0.00000
0.67250	0.00000
0.67300	0.00000
0.67350	0.00000
0.67400	0.00000
0.67450	0.00000
0.67500	0.00000
0.67550	0.00000
0.67600	0.00000
0.67650	0.00000
0.67700	0.00000
0.67750	0.00000
0.67800	0.00000
0.67850	0.00000
0.67900	1.00000
0.67950	0.00000
0.68000	0.00000
0.68050	0.00000
0.68100	0.00000
0.68150	0.00000
0.68200	0.00000
0.68250	0.00000
0.68300	0.00000
0.68350	0.00000
0.68400	0.00000
0.68450	0.00000
0.68500	0.00000
0.68550	0.00000
0.68600	0.00000
0.68650	0.00000
0.68700	0.00000
0.68750	0.00000
0.68800	0.00000
0.68850	0.00000
0.68900	0.00000
0.68950	0.00000
0.69000	0.00000
0.69050	0.00000
0.69100	0.00000
0.69150	0.00000
0.69200	0.00000
0.69250	0.00000
0.69300	0.00000
0.69350	0.00000
0.69400	0.00000
0.69450	0.00000
0.69500	0.00000
0.69550	0.00000
0.69600	0.00000
0.69650	0.00000
0.69700	0.00000
0.69750	0.00000
0.69800	0.00000
0.69850	0.00000
0.69900	0.00000
0.69950	0.00000
0.70000	0.00000
0.70050	0.00000
0.70100	0.00000
0.70150	0.00000
0.70200	0.00000
0.70250	0.00000
0.70300	0.00000
0.70350	0.00000
0.70400	0.00000
0.70450	0.00000
0.70500	0.00000
0.70550	0.00000
0.70600	0.00000
0.70650	0.00000
0.70700	0.00000
0.70750	0.00000
0.70800	0.00000
0.70850	0.00000
0.70900	0.00000
0.70950	0.00000
0.71000	0.00000
0.71050	0.00000
0.71100	0.00000
0.71150	0.00000
0.71200	0.00000
0.71250	0.00000
0.71300	0.00000
0.71350	0.00000
0.71400	0.00000
0.71450	0.00000
0.71500	0.00000
0.71550	0.00000
0.71600	0.00000
0.71650	0.00000
0.71700	0.00000
0.71750	0.00000
0.71800	0.00000
0.71850	0.00000
0.71900	0.00000
0.71950	0.00000
0.72000	0.00000
0.72050	0.00000
0.72100	0.00000
0.72150	0.00000
0.72200	0.00000
0.72250	0.00000
0.72300	0.00000
0.72350	0.00000
0.72400	0.00000
0.72450	0.00000
0.72500	0.00000
0.72550	0.00000
0.72600	0.00000
0.72650	0.00000
0.72700	0.00000
0.72750	0.00000
0.72800	0.00000
0.72850	0.00000
0.72900	0.00000
0.72950	0.00000
0.73000	0.00000
0.73050	0.00000
0.73100	0.00000
0.73150	0.00000
0.73200	0.00000
0.73250	0.00000
0.73300	0.00000
0.73350	0.00000
0.73400	0.00000
0.73450	0.00000
0.73500	0.00000
0.73550	0.00000
0.73600	0.00000
0.73650	0.00000
0.73700	0.00000
0.73750	0.00000
0.73800	0.00000
0.73850	0.00000
0.73900	0.00000
0.73950	0.00000
0.74000	0.00000
0.74050	0.00000
0.74100	0.00000
0.74150	0.00000
0.74200	0.00000
0.74250	0.00000
0.74300	0.00000
0.74350	0.00000
0.74400	0.00000
0.74450	0.00000
0.74500	0.00000
0.74550	0.00000
0.74600	0.00000
0.74650	0.00000
0.74700	0.00000
0.74750	0.00000
0.74800	0.00000
0.74850	0.00000
0.74900	0.00000
0.74950	0.00000
0.75000	0.00000
0.75050	0.00000
0.75100	0.00000
0.75150	0.00000
0.75200	0.00000
0.75250	0.00000
0.75300	0.00000
0.75350	0.00000
0.75400	0.00000
0.75450	0.00000
0.75500	0.00000
0.75550	0.00000
0.75600	0.00000
0.75650	0.00000
0.75700	0.00000
0.75750	0.00000
0.75800	0.00000
0.75850	0.00000
0.75900	0.00000
0.75950	0.00000
0.76000	0.00000
0.76050	0.00000
0.76100	0.00000
0.76150	0.00000
0.76200	0.00000
0.76250	0.00000
0.76300	0.00000
0.76350	0.00000
0.76400	0.00000
0.76450	0.00000
0.76500	0.00000
0.76550	0.00000
0.76600	0.00000
0.76650	0.00000
0.76700	0.00000
0.76750	0.00000
0.76800	0.00000
0.76850	0.00000
0.76900	0.00000
0.76950	0.00000
0.77000	0.00000
0.77050	0.00000
0.77100	0.00000
0.77150	0.00000
0.77200	0.00000
0.77250	0.00000
0.77300	0.00000
0.77350	0.00000
0.77400	0.00000
0.77450	0.00000
0.77500	0.00000
0.77550	0.00000
0.77600	0.00000
0.77650	0.00000
0.77700	0.00000
0.77750	0.00000
0.77800	0.00000
0.77850	0.00000
0.77900	0.00000
0.77950	0.00000
0.78000	0.00000
0.78050	0.00000
0.78100	0.00000
0.78150	0.00000
0.78200	0.00000
0.78250	0.00000
0.78300	0.00000
0.78350	0.00000
0.78400	0.00000
0.78450	0.00000
0.78500	0.00000
0.78550	0.00000
0.78600	0.00000
0.78650	0.00000
0.78700	0.00000
0.78750	0.00000
0.78800	0.00000
0.78850	0.00000
0.78900	0.00000
0.78950	0.00000
0.79000	0.00000
0.79050	0.00000
0.79100	0.00000
0.79150	0.00000
0.79200	0.00000
0.79250	0.00000
0.79300	0.00000
0.79350	0.00000
0.79400	0.00000
0.79450	0.00000
0.79500	0.00000
0.79550	0.00000
0.79600	0.00000
0.79650	0.00000
0.79700	0.00000
0.79750	0.00000
0.79800	0.00000
0.79850	0.00000
0.79900	0.00000
0.79950	0.00000
0.80000	0.00000
0.80050	0.00000
0.80100	0.00000
0.80150	0.00000
0.80200	0.00000
0.80250	0.00000
0.80300	0.00000
0.80350	0.00000
0.80400	0.00000
0.80450	0.00000
0.80500	0.00000
0.80550	0.00000
0.80600	0.00000
0.80650	0.00000
0.80700	0.00000
0.80750	0.00000
0.80800	0.00000
0.80850	0.00000
0.80900	0.00000
0.80950	0.00000
0.81000	0.00000
0.81050	0.00000
0.81100	0.00000
0.81150	0.00000
0.81200	0.00000
0.81250	0.00000
0.81300	0.00000
0.81350	0.00000
0.81400	0.00000
0.81450	0.00000
0.81500	0.00000
0.81550	0.00000
0.81600	0.00000
0.81650	0.00000
0.81700	0.00000
0.81750	0.00000
0.81800	0.00000
0.81850	0.00000
0.81900	0.00000
0.81950	0.00000
0.82000	0.00000
0.82050	0.00000
0.82100	1.00000
0.82150	0.00000
0.82200	0.00000
0.82250	0.00000
0.82300	0.00000
0.82350	0.00000
0.82400	0.00000
0.82450	0.00000
0.82500	0.00000
0.82550	0.00000
0.82600	0.00000
0.82650	0.00000
0.82700	0.00000
0.82750	0.00000
0.82800	0.00000
0.82850	0.00000
0.82900	0.00000
0.82950	0.00000
0.83000	0.00000
0.83050	0.00000
0.83100	0.00000
0.83150	0.00000
0.83200	0.00000
0.83250	0.00000
0.83300	0.00000
0.83350	0.00000
0.83400	0.00000
0.83450	0.00000
0.83500	0.00000
0.83550	0.00000
0.83600	0.00000
0.83650	0.00000
0.83700	0.00000
0.83750	0.00000
0.83800	0.00000
0.83850	0.00000
0.83900	0.00000
0.83950	0.00000
0.84000	0.00000
0.84050	0.00000
0.84100	0.00000
0.84150	0.00000
0.84200	0.00000
0.84250	0.00000
0.84300	0.00000
0.84350	0.00000
0.84400	0.00000
0.84450	0.00000
0.84500	0.00000
0.84550	0.00000
0.84600	0.00000
0.84650	0.00000
0.84700	0.00000
0.84750	0.00000
0.84800	0.00000
0.84850	0.00000
0.84900	0.00000
0.84950	0.00000
0.85000	0.00000
0.85050	0.00000
0.85100	0.00000
0.85150	0.00000
0.85200	0.00000
0.85250	0.00000
0.85300	0.00000
0.85350	0.00000
0.85400	0.00000
0.85450	0.00000
0.85500	0.00000
0.85550	0.00000
0.85600	0.00000
0.85650	0.00000
0.85700	0.00000
0.85750	0.00000
0.85800	0.00000
0.85850	0.00000
0.85900	0.00000
0.85950	0.00000
0.86000	0.00000
0.86050	0.00000
0.86100	0.00000
0.86150	0.00000
0.86200	0.00000
0.86250	0.00000
0.86300	0.00000
0.86350	0.00000
0.86400	0.00000
0.86450	0.00000
0.86500	0.00000
0.86550	0.00000
0.86600	0.00000
0.86650	0.00000
0.86700	0.00000
0.86750	0.00000
0.86800	0.00000
0.86850	0.00000
0.86900	0.00000
0.86950	0.00000
0.87000	0.00000
0.87050	0.00000
0.87100	0.00000
0.87150	0.00000
0.87200	0.00000
0.87250	0.00000
0.87300	0.00000
0.87350	0.00000
0.87400	0.00000
0.87450	0.00000
0.87500	0.00000
0.87550	0.00000
0.87600	0.00000
0.87650	0.00000
0.87700	0.00000
0.87750	0.00000
0.87800	0.00000
0.87850	0.00000
0.87900	0.00000
0.87950	0.00000
0.88000	0.00000
0.88050	1.00000
0.88100	0.00000
0.88150	0.00000
0.88200	1.00000
0.88250	0.00000
0.88300	0.00000
0.88350	0.00000
0.88400	0.00000
0.88450	0.00000
0.88500	0.00000
0.88550	0.00000
0.88600	0.00000
0.88650	0.00000
0.88700	0.00000
0.88750	0.00000
0.88800	0.00000
0.88850	0.00000
0.88900	0.00000
0.88950	0.00000
0.89000	0.00000
0.89050	0.00000
0.89100	0.00000
0.89150	0.00000
0.89200	0.00000
0.89250	0.00000
0.89300	0.00000
0.89350	0.00000
0.89400	0.00000
0.89450	0.00000
0.89500	0.00000
0.89550	0.00000
0.89600	0.00000
0.89650	0.00000
0.89700	0.00000
0.89750	0.00000
0.89800	0.00000
0.89850	0.00000
0.89900	0.00000
0.89950	0.00000
0.90000	0.00000
0.90050	0.00000
0.90100	0.00000
0.90150	0.00000
0.90200	0.00000
0.90250	0.00000
0.90300	0.00000
0.90350	0.00000
0.90400	0.00000
0.90450	0.00000
0.90500	0.00000
0.90550	0.00000
0.90600	0.00000
0.90650	0.00000
0.90700	0.00000
0.90750	0.00000
0.90800	0.00000
0.90850	0.00000
0.90900	0.00000
0.90950	0.00000
0.91000	0.00000
0.91050	0.00000
0.91100	0.00000
0.91150	0.00000
0.91200	0.00000
0.91250	0.00000
0.91300	0.00000
0.91350	0.00000
0.91400	0.00000
0.91450	0.00000
0.91500	0.00000
0.91550	0.00000
0.91600	0.00000
0.91650	0.00000
0.91700	0.00000
0.91750	0.00000
0.91800	0.00000
0.91850	0.00000
0.91900	0.00000
0.91950	0.00000
0.92000	0.00000
0.92050	0.00000
0.92100	0.00000
0.92150	0.00000
0.92200	0.00000
0.92250	0.00000
0.92300	0.00000
0.92350	0.00000
0.92400	0.00000
0.92450	0.00000
0.92500	0.00000
0.92550	0.00000
0.92600	0.00000
0.92650	0.00000
0.92700	0.00000
0.92750	0.00000
0.92800	0.00000
0.92850	1.00000
0.92900	0.00000
0.92950	0.00000
0.93000	0.00000
0.93050	0.00000
0.93100	0.00000
0.93150	0.00000
0.93200	0.00000
0.93250	0.00000
0.93300	0.00000
0.93350	0.00000
0.93400	0.00000
0.93450	0.00000
0.93500	0.00000
0.93550	0.00000
0.93600	0.00000
0.93650	0.00000
0.93700	0.00000
0.93750	0.00000
0.93800	0.00000
0.93850	0.00000
0.93900	0.00000
0.93950	0.00000
0.94000	0.00000
0.94050	0.00000
0.94100	0.00000
0.94150	0.00000
0.94200	0.00000
0.94250	0.00000
0.94300	0.00000
0.94350	0.00000
0.94400	0.00000
0.94450	0.00000
0.94500	0.00000
0.94550	0.00000
0.94600	0.00000
0.94650	0.00000
0.94700	0.00000
0.94750	0.00000
0.94800	0.00000
0.94850	0.00000
0.94900	0.00000
0.94950	0.00000
0.95000	0.00000
0.95050	0.00000
0.95100	0.00000
0.95150	0.00000
0.95200	0.00000
0.95250	0.00000
0.95300	0.00000
0.95350	0.00000
0.95400	0.00000
0.95450	0.00000
0.95500	0.00000
0.95550	0.00000
0.95600	0.00000
0.95650	0.00000
0.95700	0.00000
0.95750	0.00000
0.95800	0.00000
0.95850	0.00000
0.95900	0.00000
0.95950	0.00000
0.96000	0.00000
0.96050	0.00000
0.96100	0.00000
0.96150	0.00000
0.96200	0.00000
0.96250	0.00000
0.96300	0.00000
0.96350	0.00000
0.96400	0.00000
0.96450	0.00000
0.96500	0.00000
0.96550	0.00000
0.96600	0.00000
0.96650	0.00000
0.96700	0.00000
0.96750	0.00000
0.96800	0.00000
0.96850	0.00000
0.96900	0.00000
0.96950	0.00000
0.97000	0.00000
0.97050	0.00000
0.97100	0.00000
0.97150	0.00000
0.97200	0.00000
0.97250	0.00000
0.97300	0.00000
0.97350	0.00000
0.97400	0.00000
0.97450	0.00000
0.97500	0.00000
0.97550	0.00000
0.97600	0.00000
0.97650	0.00000
0.97700	0.00000
0.97750	0.00000
0.97800	0.00000
0.97850	0.00000
0.97900	0.00000
0.97950	0.00000
0.98000	0.00000
0.98050	0.00000
0.98100	0.00000
0.98150	0.00000
0.98200	0.00000
0.98250	0.00000
0.98300	0.00000
0.98350	0.00000
0.98400	0.00000
0.98450	0.00000
0.98500	0.00000
0.98550	0.00000
0.98600	0.00000
0.98650	0.00000
0.98700	0.00000
0.98750	0.00000
0.98800	0.00000
0.98850	0.00000
0.98900	0.00000
0.98950	0.00000
0.99000	0.00000
0.99050	0.00000
0.99100	0.00000
0.99150	0.00000
0.99200	0.00000
0.99250	0.00000
0.99300	0.00000
0.99350	0.00000
0.99400	0.00000
0.99450	0.00000
0.99500	0.00000
0.99550	0.00000
0.99600	0.00000
0.99650	0.00000
0.99700	0.00000
0.99750	0.00000
0.99800	0.00000
0.99850	0.00000
0.99900	0.00000
0.99950	0.00000
[truncated: 98,000 more rows]
