# Supplementary material for: Short-time fractal analysis of biological autoluminescence
Source: PLoS One. 2019 Jul 26;14(7):e0214427. doi: 10.1371/journal.pone.0214427 (PMC6660117; doi:10.1371/journal.pone.0214427)
Supplement: S1 Data — (ZIP) [file pone.0214427.s001.zip › data/2016_10_20_R2256_noise_bin_200us_01.csv]

0.00000	0.00000
0.00020	0.00000
0.00040	0.00000
0.00060	0.00000
0.00080	0.00000
0.00100	0.00000
0.00120	0.00000
0.00140	0.00000
0.00160	0.00000
0.00180	0.00000
0.00200	0.00000
0.00220	0.00000
0.00240	0.00000
0.00260	0.00000
0.00280	0.00000
0.00300	0.00000
0.00320	0.00000
0.00340	0.00000
0.00360	0.00000
0.00380	0.00000
0.00400	0.00000
0.00420	0.00000
0.00440	0.00000
0.00460	0.00000
0.00480	0.00000
0.00500	0.00000
0.00520	0.00000
0.00540	0.00000
0.00560	0.00000
0.00580	0.00000
0.00600	0.00000
0.00620	0.00000
0.00640	0.00000
0.00660	0.00000
0.00680	0.00000
0.00700	0.00000
0.00720	0.00000
0.00740	0.00000
0.00760	0.00000
0.00780	0.00000
0.00800	0.00000
0.00820	0.00000
0.00840	0.00000
0.00860	0.00000
0.00880	0.00000
0.00900	0.00000
0.00920	0.00000
0.00940	0.00000
0.00960	0.00000
0.00980	0.00000
0.01000	0.00000
0.01020	0.00000
0.01040	0.00000
0.01060	0.00000
0.01080	0.00000
0.01100	0.00000
0.01120	0.00000
0.01140	0.00000
0.01160	0.00000
0.01180	0.00000
0.01200	0.00000
0.01220	0.00000
0.01240	0.00000
0.01260	0.00000
0.01280	0.00000
0.01300	0.00000
0.01320	0.00000
0.01340	0.00000
0.01360	0.00000
0.01380	0.00000
0.01400	0.00000
0.01420	0.00000
0.01440	0.00000
0.01460	0.00000
0.01480	1.00000
0.01500	0.00000
0.01520	0.00000
0.01540	0.00000
0.01560	0.00000
0.01580	0.00000
0.01600	0.00000
0.01620	0.00000
0.01640	0.00000
0.01660	0.00000
0.01680	0.00000
0.01700	0.00000
0.01720	0.00000
0.01740	0.00000
0.01760	0.00000
0.01780	0.00000
0.01800	0.00000
0.01820	0.00000
0.01840	0.00000
0.01860	0.00000
0.01880	0.00000
0.01900	0.00000
0.01920	0.00000
0.01940	0.00000
0.01960	0.00000
0.01980	0.00000
0.02000	0.00000
0.02020	0.00000
0.02040	0.00000
0.02060	0.00000
0.02080	0.00000
0.02100	0.00000
0.02120	0.00000
0.02140	0.00000
0.02160	0.00000
0.02180	0.00000
0.02200	0.00000
0.02220	0.00000
0.02240	0.00000
0.02260	0.00000
0.02280	0.00000
0.02300	0.00000
0.02320	0.00000
0.02340	0.00000
0.02360	0.00000
0.02380	0.00000
0.02400	0.00000
0.02420	0.00000
0.02440	0.00000
0.02460	0.00000
0.02480	0.00000
0.02500	0.00000
0.02520	0.00000
0.02540	0.00000
0.02560	0.00000
0.02580	0.00000
0.02600	0.00000
0.02620	0.00000
0.02640	0.00000
0.02660	0.00000
0.02680	0.00000
0.02700	0.00000
0.02720	0.00000
0.02740	0.00000
0.02760	0.00000
0.02780	0.00000
0.02800	0.00000
0.02820	0.00000
0.02840	0.00000
0.02860	0.00000
0.02880	0.00000
0.02900	0.00000
0.02920	0.00000
0.02940	0.00000
0.02960	0.00000
0.02980	0.00000
0.03000	0.00000
0.03020	0.00000
0.03040	0.00000
0.03060	0.00000
0.03080	0.00000
0.03100	0.00000
0.03120	0.00000
0.03140	0.00000
0.03160	0.00000
0.03180	0.00000
0.03200	0.00000
0.03220	0.00000
0.03240	0.00000
0.03260	0.00000
0.03280	0.00000
0.03300	0.00000
0.03320	0.00000
0.03340	0.00000
0.03360	0.00000
0.03380	0.00000
0.03400	0.00000
0.03420	0.00000
0.03440	0.00000
0.03460	0.00000
0.03480	0.00000
0.03500	0.00000
0.03520	0.00000
0.03540	0.00000
0.03560	0.00000
0.03580	0.00000
0.03600	0.00000
0.03620	0.00000
0.03640	0.00000
0.03660	0.00000
0.03680	0.00000
0.03700	0.00000
0.03720	0.00000
0.03740	0.00000
0.03760	0.00000
0.03780	0.00000
0.03800	0.00000
0.03820	0.00000
0.03840	0.00000
0.03860	0.00000
0.03880	0.00000
0.03900	0.00000
0.03920	1.00000
0.03940	0.00000
0.03960	0.00000
0.03980	0.00000
0.04000	0.00000
0.04020	0.00000
0.04040	0.00000
0.04060	0.00000
0.04080	1.00000
0.04100	0.00000
0.04120	0.00000
0.04140	0.00000
0.04160	0.00000
0.04180	0.00000
0.04200	0.00000
0.04220	0.00000
0.04240	0.00000
0.04260	0.00000
0.04280	0.00000
0.04300	0.00000
0.04320	0.00000
0.04340	0.00000
0.04360	0.00000
0.04380	0.00000
0.04400	0.00000
0.04420	0.00000
0.04440	0.00000
0.04460	0.00000
0.04480	0.00000
0.04500	0.00000
0.04520	0.00000
0.04540	0.00000
0.04560	0.00000
0.04580	0.00000
0.04600	0.00000
0.04620	0.00000
0.04640	0.00000
0.04660	0.00000
0.04680	0.00000
0.04700	0.00000
0.04720	0.00000
0.04740	0.00000
0.04760	0.00000
0.04780	0.00000
0.04800	0.00000
0.04820	0.00000
0.04840	0.00000
0.04860	0.00000
0.04880	0.00000
0.04900	0.00000
0.04920	0.00000
0.04940	0.00000
0.04960	0.00000
0.04980	0.00000
0.05000	0.00000
0.05020	0.00000
0.05040	0.00000
0.05060	0.00000
0.05080	0.00000
0.05100	0.00000
0.05120	0.00000
0.05140	0.00000
0.05160	0.00000
0.05180	0.00000
0.05200	0.00000
0.05220	0.00000
0.05240	0.00000
0.05260	0.00000
0.05280	0.00000
0.05300	0.00000
0.05320	0.00000
0.05340	0.00000
0.05360	0.00000
0.05380	0.00000
0.05400	0.00000
0.05420	0.00000
0.05440	0.00000
0.05460	0.00000
0.05480	0.00000
0.05500	0.00000
0.05520	0.00000
0.05540	0.00000
0.05560	0.00000
0.05580	0.00000
0.05600	0.00000
0.05620	0.00000
0.05640	0.00000
0.05660	0.00000
0.05680	0.00000
0.05700	0.00000
0.05720	0.00000
0.05740	0.00000
0.05760	0.00000
0.05780	0.00000
0.05800	0.00000
0.05820	0.00000
0.05840	0.00000
0.05860	0.00000
0.05880	0.00000
0.05900	0.00000
0.05920	0.00000
0.05940	0.00000
0.05960	0.00000
0.05980	0.00000
0.06000	0.00000
0.06020	0.00000
0.06040	0.00000
0.06060	0.00000
0.06080	0.00000
0.06100	0.00000
0.06120	0.00000
0.06140	0.00000
0.06160	0.00000
0.06180	0.00000
0.06200	0.00000
0.06220	0.00000
0.06240	0.00000
0.06260	0.00000
0.06280	0.00000
0.06300	0.00000
0.06320	0.00000
0.06340	0.00000
0.06360	0.00000
0.06380	0.00000
0.06400	0.00000
0.06420	0.00000
0.06440	0.00000
0.06460	0.00000
0.06480	0.00000
0.06500	0.00000
0.06520	0.00000
0.06540	0.00000
0.06560	0.00000
0.06580	0.00000
0.06600	0.00000
0.06620	0.00000
0.06640	0.00000
0.06660	0.00000
0.06680	0.00000
0.06700	0.00000
0.06720	0.00000
0.06740	0.00000
0.06760	0.00000
0.06780	0.00000
0.06800	0.00000
0.06820	0.00000
0.06840	0.00000
0.06860	0.00000
0.06880	0.00000
0.06900	0.00000
0.06920	0.00000
0.06940	0.00000
0.06960	0.00000
0.06980	0.00000
0.07000	0.00000
0.07020	0.00000
0.07040	0.00000
0.07060	0.00000
0.07080	0.00000
0.07100	0.00000
0.07120	0.00000
0.07140	0.00000
0.07160	0.00000
0.07180	0.00000
0.07200	0.00000
0.07220	0.00000
0.07240	0.00000
0.07260	0.00000
0.07280	0.00000
0.07300	0.00000
0.07320	0.00000
0.07340	0.00000
0.07360	0.00000
0.07380	0.00000
0.07400	0.00000
0.07420	0.00000
0.07440	0.00000
0.07460	0.00000
0.07480	0.00000
0.07500	0.00000
0.07520	0.00000
0.07540	0.00000
0.07560	0.00000
0.07580	0.00000
0.07600	0.00000
0.07620	0.00000
0.07640	0.00000
0.07660	0.00000
0.07680	0.00000
0.07700	0.00000
0.07720	0.00000
0.07740	0.00000
0.07760	0.00000
0.07780	0.00000
0.07800	0.00000
0.07820	0.00000
0.07840	0.00000
0.07860	0.00000
0.07880	0.00000
0.07900	0.00000
0.07920	0.00000
0.07940	0.00000
0.07960	0.00000
0.07980	0.00000
0.08000	0.00000
0.08020	0.00000
0.08040	0.00000
0.08060	0.00000
0.08080	0.00000
0.08100	0.00000
0.08120	0.00000
0.08140	0.00000
0.08160	0.00000
0.08180	0.00000
0.08200	0.00000
0.08220	0.00000
0.08240	0.00000
0.08260	0.00000
0.08280	0.00000
0.08300	0.00000
0.08320	0.00000
0.08340	0.00000
0.08360	0.00000
0.08380	0.00000
0.08400	0.00000
0.08420	0.00000
0.08440	0.00000
0.08460	0.00000
0.08480	0.00000
0.08500	0.00000
0.08520	0.00000
0.08540	0.00000
0.08560	0.00000
0.08580	0.00000
0.08600	0.00000
0.08620	0.00000
0.08640	0.00000
0.08660	0.00000
0.08680	0.00000
0.08700	0.00000
0.08720	0.00000
0.08740	0.00000
0.08760	0.00000
0.08780	0.00000
0.08800	0.00000
0.08820	0.00000
0.08840	0.00000
0.08860	0.00000
0.08880	0.00000
0.08900	0.00000
0.08920	0.00000
0.08940	0.00000
0.08960	0.00000
0.08980	0.00000
0.09000	0.00000
0.09020	0.00000
0.09040	0.00000
0.09060	0.00000
0.09080	0.00000
0.09100	0.00000
0.09120	0.00000
0.09140	0.00000
0.09160	0.00000
0.09180	0.00000
0.09200	0.00000
0.09220	0.00000
0.09240	0.00000
0.09260	0.00000
0.09280	0.00000
0.09300	0.00000
0.09320	0.00000
0.09340	0.00000
0.09360	0.00000
0.09380	0.00000
0.09400	0.00000
0.09420	0.00000
0.09440	0.00000
0.09460	0.00000
0.09480	0.00000
0.09500	0.00000
0.09520	0.00000
0.09540	0.00000
0.09560	0.00000
0.09580	0.00000
0.09600	0.00000
0.09620	0.00000
0.09640	0.00000
0.09660	0.00000
0.09680	0.00000
0.09700	0.00000
0.09720	0.00000
0.09740	0.00000
0.09760	0.00000
0.09780	0.00000
0.09800	0.00000
0.09820	0.00000
0.09840	0.00000
0.09860	0.00000
0.09880	0.00000
0.09900	0.00000
0.09920	0.00000
0.09940	0.00000
0.09960	0.00000
0.09980	0.00000
0.10000	0.00000
0.10020	0.00000
0.10040	0.00000
0.10060	0.00000
0.10080	0.00000
0.10100	0.00000
0.10120	0.00000
0.10140	0.00000
0.10160	0.00000
0.10180	0.00000
0.10200	0.00000
0.10220	0.00000
0.10240	0.00000
0.10260	0.00000
0.10280	0.00000
0.10300	0.00000
0.10320	0.00000
0.10340	0.00000
0.10360	0.00000
0.10380	0.00000
0.10400	0.00000
0.10420	0.00000
0.10440	0.00000
0.10460	0.00000
0.10480	0.00000
0.10500	0.00000
0.10520	0.00000
0.10540	0.00000
0.10560	0.00000
0.10580	0.00000
0.10600	0.00000
0.10620	0.00000
0.10640	0.00000
0.10660	0.00000
0.10680	0.00000
0.10700	0.00000
0.10720	0.00000
0.10740	0.00000
0.10760	0.00000
0.10780	0.00000
0.10800	0.00000
0.10820	0.00000
0.10840	0.00000
0.10860	0.00000
0.10880	0.00000
0.10900	1.00000
0.10920	0.00000
0.10940	0.00000
0.10960	0.00000
0.10980	0.00000
0.11000	0.00000
0.11020	0.00000
0.11040	0.00000
0.11060	0.00000
0.11080	0.00000
0.11100	0.00000
0.11120	0.00000
0.11140	0.00000
0.11160	0.00000
0.11180	0.00000
0.11200	0.00000
0.11220	0.00000
0.11240	0.00000
0.11260	0.00000
0.11280	0.00000
0.11300	0.00000
0.11320	0.00000
0.11340	0.00000
0.11360	0.00000
0.11380	0.00000
0.11400	0.00000
0.11420	0.00000
0.11440	0.00000
0.11460	0.00000
0.11480	0.00000
0.11500	0.00000
0.11520	0.00000
0.11540	0.00000
0.11560	0.00000
0.11580	0.00000
0.11600	0.00000
0.11620	0.00000
0.11640	0.00000
0.11660	0.00000
0.11680	0.00000
0.11700	0.00000
0.11720	0.00000
0.11740	0.00000
0.11760	0.00000
0.11780	0.00000
0.11800	0.00000
0.11820	0.00000
0.11840	0.00000
0.11860	0.00000
0.11880	0.00000
0.11900	0.00000
0.11920	0.00000
0.11940	0.00000
0.11960	0.00000
0.11980	0.00000
0.12000	0.00000
0.12020	0.00000
0.12040	0.00000
0.12060	0.00000
0.12080	0.00000
0.12100	0.00000
0.12120	0.00000
0.12140	0.00000
0.12160	0.00000
0.12180	0.00000
0.12200	0.00000
0.12220	0.00000
0.12240	0.00000
0.12260	0.00000
0.12280	0.00000
0.12300	0.00000
0.12320	0.00000
0.12340	0.00000
0.12360	0.00000
0.12380	0.00000
0.12400	0.00000
0.12420	0.00000
0.12440	0.00000
0.12460	0.00000
0.12480	0.00000
0.12500	0.00000
0.12520	0.00000
0.12540	0.00000
0.12560	0.00000
0.12580	0.00000
0.12600	0.00000
0.12620	0.00000
0.12640	0.00000
0.12660	0.00000
0.12680	0.00000
0.12700	0.00000
0.12720	0.00000
0.12740	0.00000
0.12760	0.00000
0.12780	0.00000
0.12800	0.00000
0.12820	0.00000
0.12840	0.00000
0.12860	0.00000
0.12880	0.00000
0.12900	0.00000
0.12920	0.00000
0.12940	0.00000
0.12960	0.00000
0.12980	0.00000
0.13000	0.00000
0.13020	0.00000
0.13040	0.00000
0.13060	0.00000
0.13080	0.00000
0.13100	0.00000
0.13120	0.00000
0.13140	0.00000
0.13160	0.00000
0.13180	0.00000
0.13200	0.00000
0.13220	0.00000
0.13240	0.00000
0.13260	0.00000
0.13280	0.00000
0.13300	0.00000
0.13320	0.00000
0.13340	0.00000
0.13360	0.00000
0.13380	0.00000
0.13400	0.00000
0.13420	0.00000
0.13440	0.00000
0.13460	0.00000
0.13480	0.00000
0.13500	0.00000
0.13520	0.00000
0.13540	0.00000
0.13560	0.00000
0.13580	0.00000
0.13600	0.00000
0.13620	0.00000
0.13640	0.00000
0.13660	0.00000
0.13680	0.00000
0.13700	0.00000
0.13720	0.00000
0.13740	0.00000
0.13760	0.00000
0.13780	1.00000
0.13800	0.00000
0.13820	0.00000
0.13840	0.00000
0.13860	0.00000
0.13880	0.00000
0.13900	0.00000
0.13920	0.00000
0.13940	0.00000
0.13960	0.00000
0.13980	0.00000
0.14000	0.00000
0.14020	0.00000
0.14040	0.00000
0.14060	0.00000
0.14080	0.00000
0.14100	0.00000
0.14120	0.00000
0.14140	0.00000
0.14160	0.00000
0.14180	0.00000
0.14200	0.00000
0.14220	0.00000
0.14240	0.00000
0.14260	0.00000
0.14280	0.00000
0.14300	0.00000
0.14320	0.00000
0.14340	0.00000
0.14360	0.00000
0.14380	0.00000
0.14400	0.00000
0.14420	0.00000
0.14440	0.00000
0.14460	0.00000
0.14480	0.00000
0.14500	0.00000
0.14520	0.00000
0.14540	0.00000
0.14560	0.00000
0.14580	0.00000
0.14600	0.00000
0.14620	0.00000
0.14640	0.00000
0.14660	0.00000
0.14680	0.00000
0.14700	0.00000
0.14720	0.00000
0.14740	0.00000
0.14760	0.00000
0.14780	0.00000
0.14800	0.00000
0.14820	0.00000
0.14840	0.00000
0.14860	0.00000
0.14880	0.00000
0.14900	0.00000
0.14920	0.00000
0.14940	0.00000
0.14960	0.00000
0.14980	0.00000
0.15000	0.00000
0.15020	0.00000
0.15040	0.00000
0.15060	0.00000
0.15080	0.00000
0.15100	0.00000
0.15120	0.00000
0.15140	0.00000
0.15160	0.00000
0.15180	0.00000
0.15200	0.00000
0.15220	0.00000
0.15240	0.00000
0.15260	0.00000
0.15280	0.00000
0.15300	0.00000
0.15320	0.00000
0.15340	0.00000
0.15360	0.00000
0.15380	0.00000
0.15400	0.00000
0.15420	0.00000
0.15440	0.00000
0.15460	0.00000
0.15480	0.00000
0.15500	0.00000
0.15520	0.00000
0.15540	0.00000
0.15560	0.00000
0.15580	0.00000
0.15600	0.00000
0.15620	0.00000
0.15640	0.00000
0.15660	0.00000
0.15680	0.00000
0.15700	0.00000
0.15720	0.00000
0.15740	0.00000
0.15760	0.00000
0.15780	0.00000
0.15800	0.00000
0.15820	0.00000
0.15840	0.00000
0.15860	0.00000
0.15880	0.00000
0.15900	0.00000
0.15920	0.00000
0.15940	0.00000
0.15960	0.00000
0.15980	0.00000
0.16000	0.00000
0.16020	0.00000
0.16040	0.00000
0.16060	0.00000
0.16080	0.00000
0.16100	0.00000
0.16120	0.00000
0.16140	0.00000
0.16160	0.00000
0.16180	0.00000
0.16200	0.00000
0.16220	0.00000
0.16240	0.00000
0.16260	0.00000
0.16280	0.00000
0.16300	0.00000
0.16320	0.00000
0.16340	0.00000
0.16360	0.00000
0.16380	0.00000
0.16400	0.00000
0.16420	0.00000
0.16440	0.00000
0.16460	0.00000
0.16480	0.00000
0.16500	0.00000
0.16520	0.00000
0.16540	0.00000
0.16560	0.00000
0.16580	0.00000
0.16600	0.00000
0.16620	0.00000
0.16640	0.00000
0.16660	0.00000
0.16680	0.00000
0.16700	0.00000
0.16720	0.00000
0.16740	0.00000
0.16760	0.00000
0.16780	0.00000
0.16800	0.00000
0.16820	0.00000
0.16840	0.00000
0.16860	0.00000
0.16880	0.00000
0.16900	0.00000
0.16920	0.00000
0.16940	0.00000
0.16960	0.00000
0.16980	0.00000
0.17000	0.00000
0.17020	0.00000
0.17040	0.00000
0.17060	0.00000
0.17080	0.00000
0.17100	0.00000
0.17120	0.00000
0.17140	0.00000
0.17160	0.00000
0.17180	0.00000
0.17200	0.00000
0.17220	0.00000
0.17240	0.00000
0.17260	0.00000
0.17280	0.00000
0.17300	0.00000
0.17320	0.00000
0.17340	0.00000
0.17360	0.00000
0.17380	0.00000
0.17400	0.00000
0.17420	0.00000
0.17440	0.00000
0.17460	0.00000
0.17480	0.00000
0.17500	0.00000
0.17520	0.00000
0.17540	0.00000
0.17560	0.00000
0.17580	0.00000
0.17600	0.00000
0.17620	0.00000
0.17640	0.00000
0.17660	0.00000
0.17680	0.00000
0.17700	0.00000
0.17720	0.00000
0.17740	0.00000
0.17760	0.00000
0.17780	0.00000
0.17800	0.00000
0.17820	0.00000
0.17840	0.00000
0.17860	0.00000
0.17880	0.00000
0.17900	0.00000
0.17920	0.00000
0.17940	0.00000
0.17960	0.00000
0.17980	0.00000
0.18000	0.00000
0.18020	0.00000
0.18040	0.00000
0.18060	0.00000
0.18080	0.00000
0.18100	0.00000
0.18120	0.00000
0.18140	0.00000
0.18160	0.00000
0.18180	0.00000
0.18200	0.00000
0.18220	0.00000
0.18240	0.00000
0.18260	0.00000
0.18280	0.00000
0.18300	0.00000
0.18320	0.00000
0.18340	0.00000
0.18360	0.00000
0.18380	0.00000
0.18400	0.00000
0.18420	0.00000
0.18440	0.00000
0.18460	0.00000
0.18480	0.00000
0.18500	0.00000
0.18520	0.00000
0.18540	0.00000
0.18560	0.00000
0.18580	0.00000
0.18600	0.00000
0.18620	0.00000
0.18640	0.00000
0.18660	0.00000
0.18680	0.00000
0.18700	0.00000
0.18720	0.00000
0.18740	0.00000
0.18760	0.00000
0.18780	0.00000
0.18800	0.00000
0.18820	0.00000
0.18840	0.00000
0.18860	0.00000
0.18880	0.00000
0.18900	0.00000
0.18920	0.00000
0.18940	0.00000
0.18960	0.00000
0.18980	0.00000
0.19000	0.00000
0.19020	0.00000
0.19040	0.00000
0.19060	0.00000
0.19080	0.00000
0.19100	0.00000
0.19120	0.00000
0.19140	0.00000
0.19160	0.00000
0.19180	0.00000
0.19200	0.00000
0.19220	0.00000
0.19240	0.00000
0.19260	0.00000
0.19280	0.00000
0.19300	0.00000
0.19320	0.00000
0.19340	0.00000
0.19360	0.00000
0.19380	0.00000
0.19400	0.00000
0.19420	0.00000
0.19440	0.00000
0.19460	0.00000
0.19480	0.00000
0.19500	0.00000
0.19520	0.00000
0.19540	0.00000
0.19560	0.00000
0.19580	0.00000
0.19600	0.00000
0.19620	0.00000
0.19640	0.00000
0.19660	0.00000
0.19680	0.00000
0.19700	0.00000
0.19720	0.00000
0.19740	0.00000
0.19760	0.00000
0.19780	0.00000
0.19800	0.00000
0.19820	0.00000
0.19840	0.00000
0.19860	0.00000
0.19880	0.00000
0.19900	0.00000
0.19920	0.00000
0.19940	0.00000
0.19960	0.00000
0.19980	0.00000
0.20000	0.00000
0.20020	0.00000
0.20040	0.00000
0.20060	0.00000
0.20080	0.00000
0.20100	0.00000
0.20120	0.00000
0.20140	0.00000
0.20160	0.00000
0.20180	0.00000
0.20200	0.00000
0.20220	0.00000
0.20240	0.00000
0.20260	0.00000
0.20280	0.00000
0.20300	0.00000
0.20320	0.00000
0.20340	0.00000
0.20360	0.00000
0.20380	0.00000
0.20400	0.00000
0.20420	0.00000
0.20440	0.00000
0.20460	0.00000
0.20480	0.00000
0.20500	0.00000
0.20520	0.00000
0.20540	0.00000
0.20560	0.00000
0.20580	0.00000
0.20600	0.00000
0.20620	0.00000
0.20640	0.00000
0.20660	0.00000
0.20680	0.00000
0.20700	0.00000
0.20720	0.00000
0.20740	0.00000
0.20760	0.00000
0.20780	0.00000
0.20800	0.00000
0.20820	0.00000
0.20840	0.00000
0.20860	0.00000
0.20880	0.00000
0.20900	0.00000
0.20920	0.00000
0.20940	0.00000
0.20960	0.00000
0.20980	0.00000
0.21000	0.00000
0.21020	0.00000
0.21040	0.00000
0.21060	0.00000
0.21080	0.00000
0.21100	0.00000
0.21120	0.00000
0.21140	0.00000
0.21160	0.00000
0.21180	0.00000
0.21200	0.00000
0.21220	0.00000
0.21240	0.00000
0.21260	0.00000
0.21280	0.00000
0.21300	0.00000
0.21320	0.00000
0.21340	0.00000
0.21360	0.00000
0.21380	0.00000
0.21400	0.00000
0.21420	0.00000
0.21440	0.00000
0.21460	0.00000
0.21480	0.00000
0.21500	0.00000
0.21520	0.00000
0.21540	0.00000
0.21560	0.00000
0.21580	0.00000
0.21600	0.00000
0.21620	0.00000
0.21640	0.00000
0.21660	0.00000
0.21680	0.00000
0.21700	0.00000
0.21720	0.00000
0.21740	0.00000
0.21760	0.00000
0.21780	0.00000
0.21800	0.00000
0.21820	0.00000
0.21840	0.00000
0.21860	0.00000
0.21880	0.00000
0.21900	0.00000
0.21920	0.00000
0.21940	0.00000
0.21960	0.00000
0.21980	0.00000
0.22000	0.00000
0.22020	0.00000
0.22040	0.00000
0.22060	0.00000
0.22080	0.00000
0.22100	0.00000
0.22120	0.00000
0.22140	0.00000
0.22160	0.00000
0.22180	0.00000
0.22200	0.00000
0.22220	0.00000
0.22240	0.00000
0.22260	0.00000
0.22280	0.00000
0.22300	0.00000
0.22320	0.00000
0.22340	0.00000
0.22360	0.00000
0.22380	0.00000
0.22400	0.00000
0.22420	0.00000
0.22440	0.00000
0.22460	0.00000
0.22480	0.00000
0.22500	0.00000
0.22520	0.00000
0.22540	0.00000
0.22560	0.00000
0.22580	0.00000
0.22600	0.00000
0.22620	0.00000
0.22640	0.00000
0.22660	0.00000
0.22680	0.00000
0.22700	0.00000
0.22720	0.00000
0.22740	0.00000
0.22760	0.00000
0.22780	0.00000
0.22800	0.00000
0.22820	0.00000
0.22840	0.00000
0.22860	0.00000
0.22880	0.00000
0.22900	0.00000
0.22920	0.00000
0.22940	0.00000
0.22960	0.00000
0.22980	0.00000
0.23000	0.00000
0.23020	0.00000
0.23040	0.00000
0.23060	0.00000
0.23080	0.00000
0.23100	0.00000
0.23120	0.00000
0.23140	0.00000
0.23160	0.00000
0.23180	0.00000
0.23200	0.00000
0.23220	0.00000
0.23240	0.00000
0.23260	0.00000
0.23280	0.00000
0.23300	0.00000
0.23320	0.00000
0.23340	0.00000
0.23360	0.00000
0.23380	0.00000
0.23400	0.00000
0.23420	0.00000
0.23440	0.00000
0.23460	0.00000
0.23480	0.00000
0.23500	0.00000
0.23520	0.00000
0.23540	0.00000
0.23560	0.00000
0.23580	0.00000
0.23600	0.00000
0.23620	0.00000
0.23640	0.00000
0.23660	0.00000
0.23680	0.00000
0.23700	0.00000
0.23720	0.00000
0.23740	0.00000
0.23760	0.00000
0.23780	0.00000
0.23800	0.00000
0.23820	0.00000
0.23840	0.00000
0.23860	0.00000
0.23880	0.00000
0.23900	0.00000
0.23920	0.00000
0.23940	0.00000
0.23960	0.00000
0.23980	0.00000
0.24000	0.00000
0.24020	0.00000
0.24040	0.00000
0.24060	0.00000
0.24080	0.00000
0.24100	0.00000
0.24120	0.00000
0.24140	0.00000
0.24160	0.00000
0.24180	0.00000
0.24200	0.00000
0.24220	0.00000
0.24240	0.00000
0.24260	0.00000
0.24280	0.00000
0.24300	0.00000
0.24320	0.00000
0.24340	0.00000
0.24360	0.00000
0.24380	0.00000
0.24400	0.00000
0.24420	0.00000
0.24440	0.00000
0.24460	0.00000
0.24480	0.00000
0.24500	0.00000
0.24520	0.00000
0.24540	0.00000
0.24560	0.00000
0.24580	0.00000
0.24600	0.00000
0.24620	0.00000
0.24640	0.00000
0.24660	0.00000
0.24680	0.00000
0.24700	0.00000
0.24720	0.00000
0.24740	0.00000
0.24760	0.00000
0.24780	0.00000
0.24800	0.00000
0.24820	0.00000
0.24840	0.00000
0.24860	0.00000
0.24880	0.00000
0.24900	0.00000
0.24920	0.00000
0.24940	0.00000
0.24960	0.00000
0.24980	0.00000
0.25000	0.00000
0.25020	0.00000
0.25040	0.00000
0.25060	0.00000
0.25080	0.00000
0.25100	0.00000
0.25120	0.00000
0.25140	0.00000
0.25160	0.00000
0.25180	0.00000
0.25200	0.00000
0.25220	0.00000
0.25240	0.00000
0.25260	0.00000
0.25280	0.00000
0.25300	0.00000
0.25320	0.00000
0.25340	0.00000
0.25360	0.00000
0.25380	0.00000
0.25400	0.00000
0.25420	0.00000
0.25440	0.00000
0.25460	0.00000
0.25480	0.00000
0.25500	0.00000
0.25520	0.00000
0.25540	0.00000
0.25560	0.00000
0.25580	0.00000
0.25600	0.00000
0.25620	0.00000
0.25640	0.00000
0.25660	0.00000
0.25680	0.00000
0.25700	0.00000
0.25720	0.00000
0.25740	0.00000
0.25760	0.00000
0.25780	0.00000
0.25800	0.00000
0.25820	0.00000
0.25840	0.00000
0.25860	0.00000
0.25880	0.00000
0.25900	0.00000
0.25920	0.00000
0.25940	0.00000
0.25960	0.00000
0.25980	0.00000
0.26000	0.00000
0.26020	0.00000
0.26040	0.00000
0.26060	0.00000
0.26080	0.00000
0.26100	0.00000
0.26120	0.00000
0.26140	0.00000
0.26160	0.00000
0.26180	0.00000
0.26200	0.00000
0.26220	0.00000
0.26240	0.00000
0.26260	0.00000
0.26280	0.00000
0.26300	0.00000
0.26320	0.00000
0.26340	0.00000
0.26360	0.00000
0.26380	0.00000
0.26400	0.00000
0.26420	0.00000
0.26440	0.00000
0.26460	0.00000
0.26480	0.00000
0.26500	0.00000
0.26520	0.00000
0.26540	0.00000
0.26560	0.00000
0.26580	0.00000
0.26600	0.00000
0.26620	0.00000
0.26640	0.00000
0.26660	0.00000
0.26680	0.00000
0.26700	0.00000
0.26720	0.00000
0.26740	0.00000
0.26760	0.00000
0.26780	0.00000
0.26800	0.00000
0.26820	0.00000
0.26840	0.00000
0.26860	0.00000
0.26880	0.00000
0.26900	0.00000
0.26920	0.00000
0.26940	0.00000
0.26960	0.00000
0.26980	0.00000
0.27000	0.00000
0.27020	0.00000
0.27040	0.00000
0.27060	0.00000
0.27080	0.00000
0.27100	0.00000
0.27120	0.00000
0.27140	0.00000
0.27160	0.00000
0.27180	0.00000
0.27200	0.00000
0.27220	0.00000
0.27240	0.00000
0.27260	0.00000
0.27280	0.00000
0.27300	0.00000
0.27320	0.00000
0.27340	0.00000
0.27360	0.00000
0.27380	0.00000
0.27400	0.00000
0.27420	0.00000
0.27440	0.00000
0.27460	0.00000
0.27480	0.00000
0.27500	0.00000
0.27520	0.00000
0.27540	0.00000
0.27560	0.00000
0.27580	0.00000
0.27600	0.00000
0.27620	0.00000
0.27640	0.00000
0.27660	0.00000
0.27680	0.00000
0.27700	0.00000
0.27720	0.00000
0.27740	0.00000
0.27760	0.00000
0.27780	0.00000
0.27800	0.00000
0.27820	0.00000
0.27840	0.00000
0.27860	0.00000
0.27880	0.00000
0.27900	0.00000
0.27920	0.00000
0.27940	0.00000
0.27960	0.00000
0.27980	0.00000
0.28000	0.00000
0.28020	0.00000
0.28040	0.00000
0.28060	0.00000
0.28080	0.00000
0.28100	0.00000
0.28120	0.00000
0.28140	0.00000
0.28160	0.00000
0.28180	0.00000
0.28200	0.00000
0.28220	0.00000
0.28240	0.00000
0.28260	0.00000
0.28280	0.00000
0.28300	0.00000
0.28320	0.00000
0.28340	0.00000
0.28360	0.00000
0.28380	0.00000
0.28400	0.00000
0.28420	0.00000
0.28440	0.00000
0.28460	0.00000
0.28480	0.00000
0.28500	0.00000
0.28520	0.00000
0.28540	0.00000
0.28560	0.00000
0.28580	0.00000
0.28600	0.00000
0.28620	0.00000
0.28640	0.00000
0.28660	0.00000
0.28680	0.00000
0.28700	0.00000
0.28720	0.00000
0.28740	0.00000
0.28760	0.00000
0.28780	0.00000
0.28800	0.00000
0.28820	0.00000
0.28840	0.00000
0.28860	0.00000
0.28880	0.00000
0.28900	0.00000
0.28920	0.00000
0.28940	0.00000
0.28960	0.00000
0.28980	0.00000
0.29000	0.00000
0.29020	0.00000
0.29040	0.00000
0.29060	0.00000
0.29080	0.00000
0.29100	0.00000
0.29120	0.00000
0.29140	0.00000
0.29160	0.00000
0.29180	0.00000
0.29200	0.00000
0.29220	0.00000
0.29240	0.00000
0.29260	0.00000
0.29280	0.00000
0.29300	0.00000
0.29320	0.00000
0.29340	0.00000
0.29360	0.00000
0.29380	0.00000
0.29400	0.00000
0.29420	0.00000
0.29440	0.00000
0.29460	0.00000
0.29480	0.00000
0.29500	0.00000
0.29520	0.00000
0.29540	0.00000
0.29560	0.00000
0.29580	0.00000
0.29600	0.00000
0.29620	0.00000
0.29640	1.00000
0.29660	0.00000
0.29680	0.00000
0.29700	0.00000
0.29720	0.00000
0.29740	0.00000
0.29760	0.00000
0.29780	0.00000
0.29800	0.00000
0.29820	0.00000
0.29840	0.00000
0.29860	0.00000
0.29880	0.00000
0.29900	0.00000
0.29920	0.00000
0.29940	0.00000
0.29960	0.00000
0.29980	0.00000
0.30000	0.00000
0.30020	0.00000
0.30040	0.00000
0.30060	0.00000
0.30080	0.00000
0.30100	0.00000
0.30120	0.00000
0.30140	0.00000
0.30160	0.00000
0.30180	0.00000
0.30200	0.00000
0.30220	0.00000
0.30240	0.00000
0.30260	0.00000
0.30280	0.00000
0.30300	0.00000
0.30320	0.00000
0.30340	0.00000
0.30360	0.00000
0.30380	0.00000
0.30400	0.00000
0.30420	0.00000
0.30440	0.00000
0.30460	0.00000
0.30480	0.00000
0.30500	0.00000
0.30520	0.00000
0.30540	0.00000
0.30560	0.00000
0.30580	0.00000
0.30600	0.00000
0.30620	0.00000
0.30640	0.00000
0.30660	0.00000
0.30680	0.00000
0.30700	0.00000
0.30720	0.00000
0.30740	0.00000
0.30760	0.00000
0.30780	0.00000
0.30800	0.00000
0.30820	0.00000
0.30840	0.00000
0.30860	0.00000
0.30880	0.00000
0.30900	0.00000
0.30920	0.00000
0.30940	0.00000
0.30960	0.00000
0.30980	0.00000
0.31000	0.00000
0.31020	0.00000
0.31040	0.00000
0.31060	0.00000
0.31080	0.00000
0.31100	0.00000
0.31120	0.00000
0.31140	0.00000
0.31160	0.00000
0.31180	0.00000
0.31200	0.00000
0.31220	0.00000
0.31240	0.00000
0.31260	0.00000
0.31280	0.00000
0.31300	0.00000
0.31320	0.00000
0.31340	0.00000
0.31360	0.00000
0.31380	0.00000
0.31400	0.00000
0.31420	0.00000
0.31440	0.00000
0.31460	0.00000
0.31480	0.00000
0.31500	0.00000
0.31520	0.00000
0.31540	0.00000
0.31560	0.00000
0.31580	0.00000
0.31600	0.00000
0.31620	0.00000
0.31640	0.00000
0.31660	0.00000
0.31680	0.00000
0.31700	0.00000
0.31720	0.00000
0.31740	0.00000
0.31760	0.00000
0.31780	0.00000
0.31800	0.00000
0.31820	0.00000
0.31840	0.00000
0.31860	0.00000
0.31880	0.00000
0.31900	0.00000
0.31920	0.00000
0.31940	0.00000
0.31960	0.00000
0.31980	0.00000
0.32000	0.00000
0.32020	0.00000
0.32040	0.00000
0.32060	0.00000
0.32080	0.00000
0.32100	0.00000
0.32120	0.00000
0.32140	0.00000
0.32160	0.00000
0.32180	0.00000
0.32200	0.00000
0.32220	0.00000
0.32240	0.00000
0.32260	0.00000
0.32280	0.00000
0.32300	0.00000
0.32320	0.00000
0.32340	0.00000
0.32360	0.00000
0.32380	0.00000
0.32400	0.00000
0.32420	0.00000
0.32440	0.00000
0.32460	0.00000
0.32480	0.00000
0.32500	0.00000
0.32520	0.00000
0.32540	0.00000
0.32560	0.00000
0.32580	0.00000
0.32600	0.00000
0.32620	0.00000
0.32640	0.00000
0.32660	0.00000
0.32680	0.00000
0.32700	0.00000
0.32720	0.00000
0.32740	0.00000
0.32760	0.00000
0.32780	0.00000
0.32800	0.00000
0.32820	0.00000
0.32840	0.00000
0.32860	0.00000
0.32880	0.00000
0.32900	0.00000
0.32920	0.00000
0.32940	0.00000
0.32960	0.00000
0.32980	0.00000
0.33000	0.00000
0.33020	0.00000
0.33040	0.00000
0.33060	0.00000
0.33080	0.00000
0.33100	0.00000
0.33120	0.00000
0.33140	0.00000
0.33160	0.00000
0.33180	0.00000
0.33200	0.00000
0.33220	0.00000
0.33240	0.00000
0.33260	0.00000
0.33280	0.00000
0.33300	0.00000
0.33320	0.00000
0.33340	0.00000
0.33360	0.00000
0.33380	0.00000
0.33400	0.00000
0.33420	0.00000
0.33440	0.00000
0.33460	0.00000
0.33480	0.00000
0.33500	0.00000
0.33520	0.00000
0.33540	0.00000
0.33560	0.00000
0.33580	0.00000
0.33600	0.00000
0.33620	0.00000
0.33640	0.00000
0.33660	0.00000
0.33680	0.00000
0.33700	0.00000
0.33720	0.00000
0.33740	0.00000
0.33760	0.00000
0.33780	0.00000
0.33800	0.00000
0.33820	0.00000
0.33840	0.00000
0.33860	0.00000
0.33880	0.00000
0.33900	0.00000
0.33920	0.00000
0.33940	0.00000
0.33960	0.00000
0.33980	0.00000
0.34000	0.00000
0.34020	0.00000
0.34040	0.00000
0.34060	0.00000
0.34080	0.00000
0.34100	0.00000
0.34120	0.00000
0.34140	0.00000
0.34160	0.00000
0.34180	0.00000
0.34200	0.00000
0.34220	0.00000
0.34240	0.00000
0.34260	0.00000
0.34280	0.00000
0.34300	0.00000
0.34320	0.00000
0.34340	0.00000
0.34360	0.00000
0.34380	0.00000
0.34400	0.00000
0.34420	0.00000
0.34440	0.00000
0.34460	0.00000
0.34480	0.00000
0.34500	0.00000
0.34520	0.00000
0.34540	0.00000
0.34560	0.00000
0.34580	0.00000
0.34600	0.00000
0.34620	0.00000
0.34640	0.00000
0.34660	0.00000
0.34680	0.00000
0.34700	0.00000
0.34720	0.00000
0.34740	0.00000
0.34760	0.00000
0.34780	0.00000
0.34800	0.00000
0.34820	0.00000
0.34840	0.00000
0.34860	0.00000
0.34880	0.00000
0.34900	0.00000
0.34920	0.00000
0.34940	0.00000
0.34960	0.00000
0.34980	0.00000
0.35000	0.00000
0.35020	0.00000
0.35040	0.00000
0.35060	0.00000
0.35080	0.00000
0.35100	0.00000
0.35120	0.00000
0.35140	0.00000
0.35160	0.00000
0.35180	0.00000
0.35200	0.00000
0.35220	0.00000
0.35240	0.00000
0.35260	0.00000
0.35280	0.00000
0.35300	0.00000
0.35320	0.00000
0.35340	0.00000
0.35360	0.00000
0.35380	0.00000
0.35400	0.00000
0.35420	0.00000
0.35440	0.00000
0.35460	0.00000
0.35480	0.00000
0.35500	0.00000
0.35520	0.00000
0.35540	0.00000
0.35560	0.00000
0.35580	0.00000
0.35600	0.00000
0.35620	0.00000
0.35640	0.00000
0.35660	0.00000
0.35680	0.00000
0.35700	0.00000
0.35720	0.00000
0.35740	0.00000
0.35760	0.00000
0.35780	0.00000
0.35800	0.00000
0.35820	0.00000
0.35840	0.00000
0.35860	0.00000
0.35880	0.00000
0.35900	0.00000
0.35920	0.00000
0.35940	0.00000
0.35960	0.00000
0.35980	0.00000
0.36000	0.00000
0.36020	0.00000
0.36040	0.00000
0.36060	0.00000
0.36080	0.00000
0.36100	0.00000
0.36120	0.00000
0.36140	0.00000
0.36160	0.00000
0.36180	0.00000
0.36200	0.00000
0.36220	0.00000
0.36240	0.00000
0.36260	0.00000
0.36280	0.00000
0.36300	0.00000
0.36320	0.00000
0.36340	0.00000
0.36360	0.00000
0.36380	0.00000
0.36400	0.00000
0.36420	0.00000
0.36440	0.00000
0.36460	0.00000
0.36480	0.00000
0.36500	0.00000
0.36520	0.00000
0.36540	0.00000
0.36560	0.00000
0.36580	0.00000
0.36600	0.00000
0.36620	0.00000
0.36640	0.00000
0.36660	0.00000
0.36680	0.00000
0.36700	0.00000
0.36720	0.00000
0.36740	0.00000
0.36760	0.00000
0.36780	0.00000
0.36800	0.00000
0.36820	0.00000
0.36840	0.00000
0.36860	0.00000
0.36880	0.00000
0.36900	0.00000
0.36920	0.00000
0.36940	0.00000
0.36960	0.00000
0.36980	0.00000
0.37000	0.00000
0.37020	0.00000
0.37040	0.00000
0.37060	0.00000
0.37080	0.00000
0.37100	0.00000
0.37120	0.00000
0.37140	0.00000
0.37160	0.00000
0.37180	0.00000
0.37200	0.00000
0.37220	0.00000
0.37240	0.00000
0.37260	0.00000
0.37280	0.00000
0.37300	0.00000
0.37320	0.00000
0.37340	0.00000
0.37360	0.00000
0.37380	0.00000
0.37400	0.00000
0.37420	0.00000
0.37440	0.00000
0.37460	0.00000
0.37480	0.00000
0.37500	0.00000
0.37520	0.00000
0.37540	0.00000
0.37560	0.00000
0.37580	0.00000
0.37600	0.00000
0.37620	0.00000
0.37640	0.00000
0.37660	0.00000
0.37680	0.00000
0.37700	0.00000
0.37720	0.00000
0.37740	0.00000
0.37760	0.00000
0.37780	0.00000
0.37800	0.00000
0.37820	0.00000
0.37840	0.00000
0.37860	0.00000
0.37880	0.00000
0.37900	0.00000
0.37920	0.00000
0.37940	0.00000
0.37960	0.00000
0.37980	0.00000
0.38000	0.00000
0.38020	0.00000
0.38040	0.00000
0.38060	0.00000
0.38080	0.00000
0.38100	0.00000
0.38120	0.00000
0.38140	0.00000
0.38160	0.00000
0.38180	0.00000
0.38200	0.00000
0.38220	0.00000
0.38240	0.00000
0.38260	0.00000
0.38280	0.00000
0.38300	0.00000
0.38320	0.00000
0.38340	0.00000
0.38360	0.00000
0.38380	0.00000
0.38400	0.00000
0.38420	0.00000
0.38440	0.00000
0.38460	0.00000
0.38480	0.00000
0.38500	0.00000
0.38520	0.00000
0.38540	0.00000
0.38560	0.00000
0.38580	0.00000
0.38600	0.00000
0.38620	0.00000
0.38640	0.00000
0.38660	0.00000
0.38680	0.00000
0.38700	0.00000
0.38720	0.00000
0.38740	0.00000
0.38760	0.00000
0.38780	0.00000
0.38800	0.00000
0.38820	0.00000
0.38840	0.00000
0.38860	0.00000
0.38880	0.00000
0.38900	0.00000
0.38920	0.00000
0.38940	0.00000
0.38960	0.00000
0.38980	0.00000
0.39000	0.00000
0.39020	0.00000
0.39040	0.00000
0.39060	0.00000
0.39080	0.00000
0.39100	0.00000
0.39120	0.00000
0.39140	0.00000
0.39160	0.00000
0.39180	0.00000
0.39200	0.00000
0.39220	0.00000
0.39240	0.00000
0.39260	0.00000
0.39280	0.00000
0.39300	0.00000
0.39320	0.00000
0.39340	0.00000
0.39360	0.00000
0.39380	0.00000
0.39400	0.00000
0.39420	0.00000
0.39440	0.00000
0.39460	0.00000
0.39480	0.00000
0.39500	0.00000
0.39520	0.00000
0.39540	0.00000
0.39560	0.00000
0.39580	0.00000
0.39600	0.00000
0.39620	0.00000
0.39640	0.00000
0.39660	0.00000
0.39680	0.00000
0.39700	0.00000
0.39720	0.00000
0.39740	0.00000
0.39760	0.00000
0.39780	0.00000
0.39800	0.00000
0.39820	0.00000
0.39840	0.00000
0.39860	0.00000
0.39880	0.00000
0.39900	0.00000
0.39920	0.00000
0.39940	0.00000
0.39960	0.00000
0.39980	0.00000
[truncated: 98,000 more rows]
