# Supplementary material for: Short-time fractal analysis of biological autoluminescence
Source: PLoS One. 2019 Jul 26;14(7):e0214427. doi: 10.1371/journal.pone.0214427 (PMC6660117; doi:10.1371/journal.pone.0214427)
Supplement: S1 Data — (ZIP) [file pone.0214427.s001.zip › README.txt]

the archive contains following data files

(D) - noise signals of PMT detector
2016_10_20_R2256_noise_bin_200us_0x.csv
2016_10_20_R2256_noise_bin_500us_0x.csv

(B) - mung beans signal
2016_10_20_R2256_mungs_bin_500us_0x.csv
2016_10_20_R2256_mungs_bin_200us_0x.csv

(R) - reference signal as a sum of measured detector noise (D) and computer-generated Poisson noise.
model_mungs_bin_200us_0x.dat
model_mungs_bin_500us_0x.dat

where x = 1,2,3,4,5 
